# Supplementary material for: Predictors of Immunogenic Response to the BNT162b2 mRNA COVID-19 Vaccination in Patients with Autoimmune Inflammatory Rheumatic Diseases Treated with Rituximab
Source: Vaccines (Basel). 2022 Jun 6;10(6):901. doi: 10.3390/vaccines10060901 (PMC9229869; doi:10.3390/vaccines10060901)
Supplement: Supplementary file 1 [file vaccines-10-00901-s001.zip]

Archive with 1 entries (1 files):
- vaccines-1707934-supplementary.pdf
